# Supplementary material for: Essential Oils for Biofilm Control: Mechanisms, Synergies, and Translational Challenges in the Era of Antimicrobial Resistance
Source: Antibiotics (Basel). 2025 May 13;14(5):503. doi: 10.3390/antibiotics14050503 (PMC12108346; doi:10.3390/antibiotics14050503)
Supplement: Supplementary file 1 [file antibiotics-14-00503-s001.zip]

Archive with 1 entries (1 files):
- antibiotics-3590725-supplementary.pdf
